# Supplementary material for: Transcriptomic Signatures of Mitochondrial Dysfunction in Autism: Integrated mRNA and microRNA Profiling
Source: Genes (Basel). 2025 Sep 10;16(9):1065. doi: 10.3390/genes16091065 (PMC12469284; doi:10.3390/genes16091065)
Supplement: Supplementary file 1 [file genes-16-01065-s001.zip]

Archive with 7 entries (7 files):
- Supplemenary Figure S3.pdf
- Supplement Table S1.pdf
- Supplementary Figure S1.pdf
- Supplementary Figure S2.pdf
- Supplementary Figure S4 Heatmap.png
- Supplementary Figure S5 miRNA Gene Union.png
- Supplementary Figure S6 miRNA Pathway Union.png
